# Supplementary material for: First-line axitinib therapy is less effective in metastatic renal cell carcinoma with spindle histology
Source: Sci Rep. 2020 Nov 18;10:20089. doi: 10.1038/s41598-020-77135-6 (PMC7675987; doi:10.1038/s41598-020-77135-6)
Supplement: Supplementary file 1 — Supplementary Information. [file 41598_2020_77135_MOESM1_ESM.xlsx]

## Sheet: Table S1 univariate selective
First-line axitinib therapy is less effective in metastatic renal cell carcinoma with spindle histology
Kazuyuki Numakura1, Mizuki Kobayashi1, Yumina Muto1, Yuya Sekine1, Makoto Takahashi1, Soki Kashima1, Ryohei Yamamoto1, Atsushi Koizumi1, Taketoshi Nara1, Mitsuru Saito1, Shintaro Narita1, Hiroshi Nanjyo2, Tomonori Habuchi1
1: Akita University Graduate School of Medicine, Department of Urology, Akita, Japan
2: Akita University Hospital, Division of Pathology, Akita, Japan
Table S1 Univariate selective analysis of clinical factors
			PFS					OS
Factor	Category		χ2	95% CI		p		χ2	95% CI		p
				Lower limit	Upper limit				Lower limit	Upper limit
Sex	male gender		0.631	4.333	26.045	0.427		0.343	21.525	108.601	0.588
Age (year)	65 or more		0.514	7.418	28.68	0.437		1.516	36.739	56.319	0.218
	67 or more		0.288	2.874	33.225	0.592		0.254	33.051	55.2	0.614
Dose reduction	yes		4.943	-	-	0.084		2.856	-	-	0.24
Urine protein	positive		1.458	7.978	26.937	0.692		2.266	17.612	112.646	0.519
IMDC risk category	poor		3.661	0.752	8.585	0.056		14.278	6.515	8.477	<0.001
Histological grade	3 or more		1.313	11.54	26.086	0.519		5.573	-	-	0.062
Nephrectomy	not performing		1.1512	12.846	23.253	0.219		6.224	17.952	112.306	0.013
Histology	non clear cell		2.146	3.283	8.224	0.495		4.717	23.562	106.564	0.645
	with spindle		2.742	3.023	6.183	0.098		10.713	6.313	7.955	0.001
CRP (mg/dL)	0.15 or more		1.913	11.894	27.945	0.384		9.121	25.439	43.893	0.01
	0.5 or more		5.05	8.636	20.542	0.08		12.499	19.415	41.364	0.002
Albumin (g/dL)	3.7 or less		3.289	12.33	22.585	0.582		3.232	0.037225	107.591	0.072
NLR	2.9 or more		3.51	1.048	17.165	0.061		8.719	5.389	23.477	0.003
No. of metastatic organ	2 or more		2.517	11.11	21.586	0.113		9.456	2.59	31.142	0.002
	3 or more		5.22	3.109	8.849	0.022		21.1	6.416	12.192	<0.001
	4 or more		6.14	5.931	21.184	0.013		22.6	6.495	8.102	<0.001
PFS, progression-free survival; OS, overall survival; χ2, Chi-square; CI, confidence interval; IMDC, Iinternational metastatic renal cell carcinoma database consortium; CRP, C reactive protein; NLR, neutrophil lymphocyte ratio
